# Supplementary material for: Differential Competitive Growth of Transgenic Subclones of Neuroblastoma Cells Expressing Different Levels of Cathepsin D Co-Cultured in 2D and 3D in Response to EGF: Implications in Tumor Heterogeneity and Metastasis
Source: Cancers (Basel). 2024 Mar 29;16(7):1343. doi: 10.3390/cancers16071343 (PMC11010890; doi:10.3390/cancers16071343)
Supplement: Supplementary file 1 [file cancers-16-01343-s001.zip]

Archive with 2 entries (2 files):
- cancers-2864349-supplementary figures.pdf
- Original Western blots.pdf
